# Supplementary material for: The Interplay Between Splicing of Two Exon Combinations Differentially Affects Membrane Targeting and Function of Human CaV2.2
Source: Function (Oxf). 2023 Oct 19;5(1):zqad060. doi: 10.1093/function/zqad060 (PMC10666670; doi:10.1093/function/zqad060)
Supplement: zqad060_Supplemental_Files [file zqad060_supplemental_files.zip]

Archive with 2 entries (2 files):
- Dahimene et al Supplementary Figures_rev_171023.docx
- Dahimene_et_al_Supplementary Data 1.xlsx
