# Supplementary material for: The Interplay Between Splicing of Two Exon Combinations Differentially Affects Membrane Targeting and Function of Human CaV2.2
Source: Function (Oxf). 2023 Oct 19;5(1):zqad060. doi: 10.1093/function/zqad060 (PMC10666670; doi:10.1093/function/zqad060)
Supplement: zqad060_Supplemental_Files [file zqad060_supplemental_files.zip › Dahimene_et_al_Supplementary Data 1.xlsx]

## Sheet: Fig2C
	Figure 2C
	Two-way ANOVA	Ordinary
	Alpha	0.05
	Table Analyzed	Gmax
	Source of Variation	% of total variation	P value	P value summary	Significant?
	Interaction	7.279	0.0018	**	Yes
	long vs short Cterm	12.55	<0.0001	****	Yes
	presence vs absence exon18	9.897	0.0003	***	Yes
	ANOVA table	SS (Type III)	DF	MS	F (DFn, DFd)	P value
	Interaction	11.13	1	11.13	F (1, 93) = 10.35	P=0.0018
	long vs short Cterm	19.18	1	19.18	F (1, 93) = 17.84	P<0.0001
	presence vs absence exon18	15.13	1	15.13	F (1, 93) = 14.07	P=0.0003
	Residual	99.97	93	1.075

## Sheet: Fig3B
	Figure 3B
	Two-way ANOVA	Ordinary
	Alpha	0.05
	Table Analyzed	TSA Memb HA					TSA GFP (intracell)					TSA Ratio Memb HA/GFP (intracell)
	Source of Variation	% of total variation	P value	P value summary	Significant?		% of total variation	P value	P value summary	Significant?		% of total variation	P value	P value summary	Significant?
	Interaction	0.04249	0.7659	ns	No		7.504	0.0517	ns	No		0.2356	0.6775	ns	No
	long vs short Cterm	85.34	<0.0001	****	Yes		39.57	<0.0001	****	Yes		56.75	<0.0001	****	Yes
	presence vs absence exon18	1.438	0.0906	ns	No		0.008174	0.9471	ns	No		3.674	0.1077	ns	No
	ANOVA table	SS (Type III)	DF	MS	F (DFn, DFd)	P value	SS (Type III)	DF	MS	F (DFn, DFd)	P value	SS (Type III)	DF	MS	F (DFn, DFd)	P value
	Interaction	8620	1	8620	F (1, 30) = 0.09031	P=0.7659	317457	1	317457	F (1, 30) = 4.108	P=0.0517	0.03203	1	0.03203	F (1, 30) = 0.1764	P=0.6775
	long vs short Cterm	17315980	1	17315980	F (1, 30) = 181.4	P<0.0001	1673924	1	1673924	F (1, 30) = 21.66	P<0.0001	7.713	1	7.713	F (1, 30) = 42.48	P<0.0001
	presence vs absence exon18	291729	1	291729	F (1, 30) = 3.056	P=0.0906	345.8	1	345.8	F (1, 30) = 0.004475	P=0.9471	0.4993	1	0.4993	F (1, 30) = 2.750	P=0.1077
	Residual	2863411	30	95447			2318495	30	77283			5.447	30	0.1816

## Sheet: Fig3D
	Figure 3D
	Two-way ANOVA	Ordinary
	Alpha	0.05
	Table Analyzed	HA Western
	Source of Variation	% of total variation	P value	P value summary	Significant?
	Interaction	0.03805	0.888	ns	No
	long vs short Cterm	82.31	0.0001	***	Yes
	presence vs absence exon18	3.258	0.2153	ns	No
	ANOVA table	SS	DF	MS	F (DFn, DFd)	P value
	Interaction	226856	1	226856	F (1, 8) = 0.02114	P=0.8880
	long vs short Cterm	490736415	1	490736415	F (1, 8) = 45.74	P=0.0001
	presence vs absence exon18	19425960	1	19425960	F (1, 8) = 1.811	P=0.2153
	Residual	85829944	8	10728743

## Sheet: Fig4 and Suppl Fig 3
	Figure 4 and Suppl Fig 3
	Two-way ANOVA	Ordinary
	Alpha	0.05
	Table Analyzed	Soma Memb HA					Soma Total GFP					Soma Ratio
	Source of Variation	% of total variation	P value	P value summary	Significant?		% of total variation	P value	P value summary	Significant?		% of total variation	P value	P value summary	Significant?
	Interaction	5.026	0.0031	**	Yes		6.831	0.0468	*	Yes		0.1867	0.6297	ns	No
	long vs short Cterm	81.35	<0.0001	****	Yes		51.94	<0.0001	****	Yes		80.33	<0.0001	****	Yes
	presence vs absence exon18	3.958	0.0076	**	Yes		3.916	0.1259	ns	No		0.2985	0.5426	ns	No
	ANOVA table	SS (Type III)	DF	MS	F (DFn, DFd)	P value	SS (Type III)	DF	MS	F (DFn, DFd)	P value	SS (Type III)	DF	MS	F (DFn, DFd)	P value
	Interaction	6338755	1	6338755	F (1, 25) = 10.71	P=0.0031	21662538	1	21662538	F (1, 25) = 4.374	P=0.0468	0.001002	1	0.001002	F (1, 25) = 0.2383	P=0.6297
	long vs short Cterm	102593441	1	102593441	F (1, 25) = 173.4	P<0.0001	164720017	1	164720017	F (1, 25) = 33.26	P<0.0001	0.4313	1	0.4313	F (1, 25) = 102.5	P<0.0001
	presence vs absence exon18	4992119	1	4992119	F (1, 25) = 8.438	P=0.0076	12419408	1	12419408	F (1, 25) = 2.508	P=0.1259	0.001603	1	0.001603	F (1, 25) = 0.3810	P=0.5426
	Residual	14790648	25	591626			123808100	25	4952324			0.1052	25	0.004206
	Table Analyzed	Dendrites Memb HA					Dendrites Total GFP					Dendrites Ratio
	Source of Variation	% of total variation	P value	P value summary	Significant?		% of total variation	P value	P value summary	Significant?		% of total variation	P value	P value summary	Significant?
	Interaction	7.584	0.0165	*	Yes		6.916	0.0547	ns	No		1.741	0.3126	ns	No
	long vs short Cterm	62.01	<0.0001	****	Yes		53.18	<0.0001	****	Yes		51.91	<0.0001	****	Yes
	presence vs absence exon18	3.31	0.1016	ns	No		0.5858	0.5621	ns	No		5.42	0.0813	ns	No
	ANOVA table	SS (Type III)	DF	MS	F (DFn, DFd)	P value	SS (Type III)	DF	MS	F (DFn, DFd)	P value	SS (Type III)	DF	MS	F (DFn, DFd)	P value
	Interaction	2554885	1	2554885	F (1, 24) = 6.641	P=0.0165	9578980	1	9578980	F (1, 24) = 4.081	P=0.0547	0.005987	1	0.005987	F (1, 24) = 1.064	P=0.3126
	long vs short Cterm	20890157	1	20890157	F (1, 24) = 54.30	P<0.0001	73658305	1	73658305	F (1, 24) = 31.38	P<0.0001	0.1785	1	0.1785	F (1, 24) = 31.72	P<0.0001
	presence vs absence exon18	1115172	1	1115172	F (1, 24) = 2.899	P=0.1016	811342	1	811342	F (1, 24) = 0.3457	P=0.5621	0.01864	1	0.01864	F (1, 24) = 3.312	P=0.0813
	Residual	9232821	24	384701			56327490	24	2346979			0.135	24	0.005627
	Table Analyzed	Axons Memb HA					Axons Total GFP					Axons Ratio
	Source of Variation	% of total variation	P value	P value summary	Significant?		% of total variation	P value	P value summary	Significant?		% of total variation	P value	P value summary	Significant?
	Interaction	1.93	0.3147	ns	No		0.8924	0.4804	ns	No		0.1152	0.8553	ns	No
	long vs short Cterm	53.03	<0.0001	****	Yes		58.08	<0.0001	****	Yes		10.07	0.0977	ns	No
	presence vs absence exon18	0.9624	0.4754	ns	No		0.681	0.5371	ns	No		7.261	0.1562	ns	No
	ANOVA table	SS (Type III)	DF	MS	F (DFn, DFd)	P value	SS (Type III)	DF	MS	F (DFn, DFd)	P value	SS (Type III)	DF	MS	F (DFn, DFd)	P value
	Interaction	247613	1	247613	F (1, 24) = 1.054	P=0.3147	517980	1	517980	F (1, 24) = 0.5138	P=0.4804	0.0004272	1	0.0004272	F (1, 24) = 0.03400	P=0.8553
	long vs short Cterm	6803126	1	6803126	F (1, 24) = 28.97	P<0.0001	33711812	1	33711812	F (1, 24) = 33.44	P<0.0001	0.03732	1	0.03732	F (1, 24) = 2.970	P=0.0977
	presence vs absence exon18	123475	1	123475	F (1, 24) = 0.5258	P=0.4754	395294	1	395294	F (1, 24) = 0.3921	P=0.5371	0.02692	1	0.02692	F (1, 24) = 2.143	P=0.1562
	Residual	5636200	24	234842			24197590	24	1008233			0.3015	24	0.01256
